# Supplementary material for: Multiple evolutionary origins and losses of tooth complexity in squamates
Source: Nat Commun. 2021 Oct 14;12:6001. doi: 10.1038/s41467-021-26285-w (PMC8516937; doi:10.1038/s41467-021-26285-w)
Supplement: Supplementary file 7 — Supplementary Data 4 [file 41467_2021_26285_MOESM7_ESM.zip]

Archive with 76 entries (75 files):
- Lafuma et al._Preprint_SupplementaryData3/
- Lafuma et al._Preprint_SupplementaryData3/Aciprion-formosum_Insectivorous_fossil.txt
- Lafuma et al._Preprint_SupplementaryData3/Agama-hispida_Insectivorous_living.txt
- Lafuma et al._Preprint_SupplementaryData3/Anolis-allisoni_Insectivorous_living.txt
- Lafuma et al._Preprint_SupplementaryData3/Anolis-carolinensis_Insectivorous_living.txt
- Lafuma et al._Preprint_SupplementaryData3/Anolis-equestris_Insectivorous_living.txt
- Lafuma et al._Preprint_SupplementaryData3/Anolis-porcus_Insectivorous_living.txt
- Lafuma et al._Preprint_SupplementaryData3/Anolis-sagrei_Insectivorous_living.txt
- Lafuma et al._Preprint_SupplementaryData3/Aspidoscelis-tigris_Insectivorous_living.txt
- Lafuma et al._Preprint_SupplementaryData3/Basiliscus-basiliscus_Omnivorous_living.txt
- Lafuma et al._Preprint_SupplementaryData3/Brachylophus-fasciatus_Herbivorous_living.txt
- Lafuma et al._Preprint_SupplementaryData3/Bradypodion-pumilum_Insectivorous_living.txt
- Lafuma et al._Preprint_SupplementaryData3/Bronchocela-jubata_Insectivorous_living.txt
- Lafuma et al._Preprint_SupplementaryData3/Brookesia-brygooi_Insectivorous_living.txt
- Lafuma et al._Preprint_SupplementaryData3/Callopistes-maculatus_Insectivorous_living.txt
- Lafuma et al._Preprint_SupplementaryData3/Calotes-emma_Insectivorous_living.txt
- Lafuma et al._Preprint_SupplementaryData3/Chalarodon-madagascariensis_Insectivorous_living.txt
- Lafuma et al._Preprint_SupplementaryData3/Colobosaura-modesta_Insectivorous_living.txt
- Lafuma et al._Preprint_SupplementaryData3/Conolophus-subcristatus_Herbivorous_living.txt
- Lafuma et al._Preprint_SupplementaryData3/Cophosaurus-texanus_Insectivorous_living.txt
- Lafuma et al._Preprint_SupplementaryData3/Coryphophylax-subcristatus_Insectivorous_living.txt
- Lafuma et al._Preprint_SupplementaryData3/Ctenosaura-quinquecarinata_Herbivorous_living.txt
- Lafuma et al._Preprint_SupplementaryData3/Diplolaemus-bibronii_Insectivorous_living.txt
- Lafuma et al._Preprint_SupplementaryData3/Diplometopon-zarudnyi_Insectivorous_living.txt
- Lafuma et al._Preprint_SupplementaryData3/Dipsosaurus-dorsalis_Herbivorous_living.txt
- Lafuma et al._Preprint_SupplementaryData3/Draco-quinquefasciatus_Insectivorous_living.txt
- Lafuma et al._Preprint_SupplementaryData3/Enyalioides-laticeps_Insectivorous_living.txt
- Lafuma et al._Preprint_SupplementaryData3/Eulamprus-quoyii_Insectivorous__living.txt
- Lafuma et al._Preprint_SupplementaryData3/Gallotia-galloti_Herbivorous_living.txt
- Lafuma et al._Preprint_SupplementaryData3/Gallotia-stehlini_Herbivorous_living.txt
- Lafuma et al._Preprint_SupplementaryData3/Gambelia-wislizenii_Carnivorous_living.txt
- Lafuma et al._Preprint_SupplementaryData3/Gerrhosaurus-nigrolineatus_Insectivorous_living.txt
- Lafuma et al._Preprint_SupplementaryData3/Gerrhosaurus-skoogi_Herbivorous_living.txt
- Lafuma et al._Preprint_SupplementaryData3/Gilmoreteius-chulsanensis_Herbivorous_fossil.txt
- Lafuma et al._Preprint_SupplementaryData3/Gonocephalus-chamaeleontinus_Insectivorous_living.txt
- Lafuma et al._Preprint_SupplementaryData3/Hoplocercus-spinosus_Insectivorous_living.txt
- Lafuma et al._Preprint_SupplementaryData3/Ichnotropis-capensis_Insectivorous_living.txt
- Lafuma et al._Preprint_SupplementaryData3/Igua-minuta_Insectivorous_fossil.txt
- Lafuma et al._Preprint_SupplementaryData3/Iguana-iguana_Herbivorous_living.txt
- Lafuma et al._Preprint_SupplementaryData3/Kentropyx-altamazonica_Insectivorous_living.txt
- Lafuma et al._Preprint_SupplementaryData3/Lacerta-bilineata_Insectivorous__living.txt
- Lafuma et al._Preprint_SupplementaryData3/Latastia-longicaudata_Insectivorous_living.txt
- Lafuma et al._Preprint_SupplementaryData3/Leiocephalus-barahonensis_Omnivorous_living.txt
- Lafuma et al._Preprint_SupplementaryData3/Leiocephalus-schreibersii_Insectivorous_living.txt
- Lafuma et al._Preprint_SupplementaryData3/Leiolepis-triploida_Insectivorous_living.txt
- Lafuma et al._Preprint_SupplementaryData3/Liopholis-whitii_Insectivorous__living.txt
- Lafuma et al._Preprint_SupplementaryData3/Microlophus-peruvianus_Insectivorous_living.txt
- Lafuma et al._Preprint_SupplementaryData3/Morunasaurus-annularis_Insectivorous_living.txt
- Lafuma et al._Preprint_SupplementaryData3/Oplurus-cyclurus_Carnivorous_living.txt
- Lafuma et al._Preprint_SupplementaryData3/Peneteius-aquilonius_Insectivorous_fossil.txt
- Lafuma et al._Preprint_SupplementaryData3/Petrosaurus-mearnsi_Omnivorous_living.txt
- Lafuma et al._Preprint_SupplementaryData3/Pholidobolus-montium_Omnivorous_living.txt
- Lafuma et al._Preprint_SupplementaryData3/Phrynosoma-platyrhinos_Insectivorous_living.txt
- Lafuma et al._Preprint_SupplementaryData3/Phymaturus-palluma_Herbivorous_living.txt
- Lafuma et al._Preprint_SupplementaryData3/Physignathus-cocincinus_Insectivorous_living.txt
- Lafuma et al._Preprint_SupplementaryData3/Plica-plica_Insectivorous_living.txt
- Lafuma et al._Preprint_SupplementaryData3/Pogona-barbata_Omnivorous_living.txt
- Lafuma et al._Preprint_SupplementaryData3/Pogona-vitticeps_Omnivorous_living.txt
- Lafuma et al._Preprint_SupplementaryData3/Polychrus-marmoratus_Insectivorous_living.txt
- Lafuma et al._Preprint_SupplementaryData3/Pristidactylus-torquatus_Insectivorous_living.txt
- Lafuma et al._Preprint_SupplementaryData3/Psammodromus-algirus_Omnivorous_living.txt
- Lafuma et al._Preprint_SupplementaryData3/Pyramicephalosaurus-cherminicus_Herbivorous_fossil.txt
- Lafuma et al._Preprint_SupplementaryData3/Saichangurvel-davidsoni_Insectivorous_fossil.txt
- Lafuma et al._Preprint_SupplementaryData3/Stenocercus-guentheri_Insectivorous_living.txt
- Lafuma et al._Preprint_SupplementaryData3/Takydromus-sexlineatus_Insectivorous_living.txt
- Lafuma et al._Preprint_SupplementaryData3/Teius-suquiensis_Omnivorous_living.txt
- Lafuma et al._Preprint_SupplementaryData3/Trogonophis-wiegmanni_Insectivorous_Fossorial_living.txt
- Lafuma et al._Preprint_SupplementaryData3/Tropidurus-torquatus_Omnivorous_living.txt
- Lafuma et al._Preprint_SupplementaryData3/Tupinambis-teguixin_Omnivorous_living.txt
- Lafuma et al._Preprint_SupplementaryData3/Uma-scoparia_Omnivorous_living.txt
- Lafuma et al._Preprint_SupplementaryData3/Uranoscodon-superciliosus_Insectivorous_living.txt
- Lafuma et al._Preprint_SupplementaryData3/Urostrophus-vautieri_Insectivorous_living.txt
- Lafuma et al._Preprint_SupplementaryData3/Uta-stansburiana_Insectivorous_living.txt
- Lafuma et al._Preprint_SupplementaryData3/Xantusia-riversiana_Omnivorous_living.txt
- Lafuma et al._Preprint_SupplementaryData3/Zonosaurus-ornatus_Insectivorous_living.txt
- Lafuma et al._Preprint_SupplementaryData3/Zootoca-vivipara_Insectivorous_living.txt
