# Supplementary material for: Multiple evolutionary origins and losses of tooth complexity in squamates
Source: Nat Commun. 2021 Oct 14;12:6001. doi: 10.1038/s41467-021-26285-w (PMC8516937; doi:10.1038/s41467-021-26285-w)
Supplement: Supplementary file 9 — Source Data [file 41467_2021_26285_MOESM9_ESM.xlsx]

## Sheet: Figure1
Figure 1a
	Taxon	Single-cusped species (%)	Two-cusped species (%)	Three-cusped species (%)	More than three cusps (%)
	Gekkota	100	0	0	0
	Dibamia	100	0	0	0
	Scincoidea	78.8	9.4	9.4	2.4
	Polyglyphanodontia	22.2	11.1	22.2	44.5
	Lacertoidea	35.9	35	28.1	1
	Mosasauria	90	0	10	0
	Serpentes	100	0	0	0
	Anguimorpha	87.8	9.8	2.4	0
	Iguania	21.3	4.7	66	8
	Eichstaettisauridae	100	0	0	0
	Diplodactylidae	100	0	0	0
	Carphodactylidae	100	0	0	0
	Pygopodidae	100	0	0	0
	Eublepharidae	100	0	0	0
	Sphaerodactylidae	100	0	0	0
	Phyllodactylidae	100	0	0	0
	Gekkonidae	100	0	0	0
	Dibamidae	100	0	0	0
	Paramacellodidae	100	0	0	0
	Cordylidae	100	0	0	0
	Gerrhosauridae	0	33.3	50	16.7
	Xantusiidae	73.3	6.7	20	0
	Carusiidae	100	0	0	0
	Scincidae	86.2	9.8	2	2
	Slavoiidae	100	0	0	0
	Piramicephalosauridae	0	0	100	0
	Polyglyphanodontidae	25	12.5	12.5	50
	Teiidae	7.7	30.8	61.5	0
	Gymnophthalmidae	62.5	37.5	0	0
	Rhineuridae	100	0	0	0
	Bipedidae	100	0	0	0
	Blanidae	100	0	0	0
	Trogonophidae	33.3	33.3	33.3	0
	Amphisbaenidae	100	0	0	0
	Eolacertidae	0	100	0	0
	Lacertidae	19	50	28.6	2.4
	Dolichosauridae	100	0	0	0
	Aigialosauridae	100	0	0	0
	Mosasauridae	85.7	0	14.3	0
	Madtsoiidae	100	0	0	0
	Leptotyphlopidae	100	0	0	0
	Typhlopidae	100	0	0	0
	Anomalepididae	100	0	0	0
	Pachyophidae	100	0	0	0
	Aniliidae	100	0	0	0
	Uropeltidae	100	0	0	0
	Cylindrophiidae	100	0	0	0
	Anomochilidae	100	0	0	0
	Xenopeltidae	100	0	0	0
	Loxocemidae	100	0	0	0
	Pythonidae	100	0	0	0
	Boidae	100	0	0	0
	Bolyeridae	100	0	0	0
	Acrochordidae	100	0	0	0
	Pareidae	100	0	0	0
	Viperidae	100	0	0	0
	Homalopsidae	100	0	0	0
	Elapidae	100	0	0	0
	Lamprophiidae	100	0	0	0
	Natricidae	100	0	0	0
	Colubridae	100	0	0	0
	Necrosauridae	100	0	0	0
	Lanthanotidae	100	0	0	0
	Varanidae	100	0	0	0
	Shinisauridae	100	0	0	0
	Xenosauridae	66.7	33.3	0	0
	Helodermatidae	100	0	0	0
	Diploglossidae	33.3	33.3	33.3	0
	Anguidae	81.8	18.2	0	0
	Priscagamidae	100	0	0	0
	Chamaeleonidae	0	0	93.3	6.7
	Agamidae	40	20	36.7	3.3
	Temujiniidae	0	0	100	0
	Phrynosomatidae	66.7	5.5	27.8	0
	Dactyloidae	0	0	100	0
	Leiocephalidae	0	0	100	0
	Corytophanidae	10	0	90	0
	Opluridae	0	0	100	0
	Leiosauridae	20	0	80	0
	Liolaemidae	0	0	100	0
	Polychrotidae	0	0	100	0
	Hoplocercidae	0	0	100	0
	Crotaphytidae	16.7	0	83.3	0
	Tropiduridae	0	0	100	0
	Iguanidae	0	0	41.2	58.8
Figure 1b
	Dietary category	Single-cusped species (%)	Two-cusped species (%)	Three-cusped species (%)	More than three cusps (%)
	Carnivores	93.9	0	6.1	0
	Insectivores	63	14	22	1
	Omnivores	26.5	13.3	60.2	0
	Herbivores	17.5	5	37.5	40
Figure 1c
	Species	Diet	PC1	PC2
	Aciprion_formosum	Insectivore	2.65	-0.645
	Agama_hispida	Insectivore	-2.92	0.399
	Anolis_allisoni	Insectivore	-0.963	0.718
	Anolis_carolinensis	Insectivore	-0.244	-1.16
	Anolis_equestris	Insectivore	-0.232	0.525
	Anolis_porcus	Insectivore	-3.52	0.276
	Anolis_sagrei	Insectivore	-1.04	0.176
	Aspidoscelis_tigris	Insectivore	0.165	-0.739
	Basiliscus_basiliscus	Omnivore	2.48	0.797
	Brachylophus_fasciatus	Herbivore	5.2	0.776
	Bradypodion_pumilum	Insectivore	-3.42	0.212
	Bronchocela_jubata	Insectivore	-3.07	0.381
	Brookesia_brygooi	Insectivore	-3.34	-0.107
	Callopistes_maculatus	Insectivore	-0.149	-1.07
	Calotes_emma	Insectivore	-3.63	0.43
	Chalarodon_madagascariensis	Insectivore	0.558	0.128
	Colobosaura_modesta	Insectivore	-0.357	0.0206
	Conolophus_subcristatus	Herbivore	7.54	1.43
	Cophosaurus_texanus	Insectivore	0.299	-0.747
	Coryphophylax_subcristatus	Insectivore	-3.21	0.325
	Ctenosaura_quinquecarinata	Herbivore	3.74	-0.706
	Diplolaemus_bibronii	Insectivore	-3.29	0.342
	Diplometopon_zarudnyi	Insectivore	-2.4	0.103
	Dipsosaurus_dorsalis	Herbivore	5.11	1.05
	Draco_quinquefasciatus	Insectivore	-2.79	0.0673
	Enyalioides_laticeps	Insectivore	-1.46	0.326
	Eulamprus_quoyii	Insectivore	-0.755	0.0265
	Gallotia_galloti	Herbivore	2.1	1.25
	Gallotia_stehlini	Herbivore	0.464	1.11
	Gambelia_wislizenii	Carnivore	1.34	0.464
	Gerrhosaurus_nigrolineatus	Insectivore	2.19	-0.319
	Gerrhosaurus_skoogi	Herbivore	-1.01	3.1
	Gilmoreteius_chulsanensis	Herbivore	-3	-0.465
	Gonocephalus_chamaeleontinus	Insectivore	-2.8	0.378
	Hoplocercus_spinosus	Insectivore	3.29	-0.95
	Ichnotropis_capensis	Insectivore	3.3	-0.17
	Igua_minuta	Insectivore	-2.41	0.118
	Iguana_iguana	Herbivore	3.48	0.891
	Kentropyx_altamazonica	Insectivore	0.217	0.701
	Lacerta_bilineata	Insectivore	0.855	-1.11
	Latastia_longicaudata	Insectivore	0.587	-0.84
	Leiocephalus_barahonensis	Omnivore	1.47	0.473
	Leiocephalus_schreibersii	Insectivore	3.9	0.914
	Leiolepis_triploida	Insectivore	-3.21	0.13
	Liopholis_whitii	Insectivore	2.66	-0.534
	Microlophus_peruvianus	Insectivore	1.69	-0.307
	Morunasaurus_annularis	Insectivore	1.52	-0.65
	Oplurus_cyclurus	Carnivore	-0.912	0.319
	Peneteius_aquilonius	Insectivore	-1.29	0.369
	Petrosaurus_mearnsi	Omnivore	-0.688	0.64
	Pholidobolus_montium	Omnivore	1.76	-0.749
	Phrynosoma_platyrhinos	Insectivore	-1.77	-0.264
	Phymaturus_palluma	Herbivore	1.68	0.292
	Physignathus_cocincinus	Insectivore	-3.6	-0.0298
	Plica_plica	Insectivore	-2.32	0.174
	Pogona_barbata	Omnivore	-3.25	-0.463
	Pogona_vitticeps	Omnivore	-3.77	-0.257
	Polychrus_marmoratus	Insectivore	-1.16	0.481
	Pristidactylus_torquatus	Insectivore	-0.196	-2.61
	Psammodromus_algirus	Omnivore	1.03	1.13
	Pyramicephalosaurus_cherminicus	Herbivore	2.6	0.0387
	Saichangurvel_davidsoni	Insectivore	-1.79	0.212
	Stenocercus_guentheri	Insectivore	-0.168	-0.299
	Takydromus_sexlineatus	Insectivore	1.32	-1.38
	Teius_suquiensis	Omnivore	-0.0613	-0.545
	Trogonophis_wiegmanni	Insectivore	-2.4	0.419
	Tropidurus_torquatus	Omnivore	1.19	-0.141
	Tupinambis_teguixin	Omnivore	-3.26	-0.754
	Uma_scoparia	Omnivore	-0.262	-0.86
	Uranoscodon_superciliosus	Insectivore	2.27	0.166
	Urostrophus_vautieri	Insectivore	-0.756	0.00282
	Uta_stansburiana	Insectivore	1.78	-0.425
	Xantusia_riversiana	Omnivore	-0.213	-1.62
	Zonosaurus_ornatus	Insectivore	0.594	0.106
	Zootoca_vivipara	Insectivore	6.04	-1.47

## Sheet: Figure3
Figure 3a
	Time bin	290 - 280 Ma	280 - 270 Ma	270 - 260 Ma	260 - 250 Ma	250 - 240 Ma	240 - 230 Ma	230 - 220 Ma	220 - 210 Ma	210 - 200 Ma	200 - 190 Ma	190 - 180 Ma	180 - 170 Ma	170 - 160 Ma	160 - 150 Ma	150 - 140 Ma	140 - 130 Ma	130 - 120 Ma	120 -110 Ma	110 - 100 Ma	100 - 90 Ma	90 - 80 Ma	80 - 70 Ma	70 - 60 Ma	60 - 50 Ma	50 - 40 Ma	40 - 30 Ma	30 - 20 Ma	20 - 10 Ma	10 - 0 Ma
	Unicuspid	2	2	4	5	6	5	4	4	6	12	10	17	19	16	22	25	28	34	55	67	80	92	97	126	153	191	261	290	277
	Bicuspid	0	0	0	0	0	0	0	0	0	0	0	0	2	2	4	5	4	4	5	10	15	18	26	37	55	50	47	57	50
	Tricuspid	0	0	0	0	0	0	0	0	0	0	0	0	1	1	1	1	1	1	5	12	11	17	17	37	65	78	94	116	137
	Multicuspid	0	0	0	0	0	0	0	0	0	0	0	0	0	0	0	0	0	0	0	6	4	3	1	0	1	3	6	19	20
Figure 3b
	Time bin	170 - 160 Ma	160 - 150 Ma	150 - 140 Ma	140 - 130 Ma	130 - 120 Ma	120 -110 Ma	110 - 100 Ma	100 - 90 Ma	90 - 80 Ma	80 - 70 Ma	70 - 60 Ma	60 - 50 Ma	50 - 40 Ma	40 - 30 Ma	30 - 20 Ma	20 - 10 Ma	10 - 0 Ma
	Increase	3	3	5	4	4	6	7	5	5	5	6	11	19	27	34	38	39
	Decrease	0	0	0	0	0	0	0	6	6	6	3	4	6	12	16	18	19
Figure 3c
	Time bin	290 - 280 Ma	280 - 270 Ma	270 - 260 Ma	260 - 250 Ma	250 - 240 Ma	240 - 230 Ma	230 - 220 Ma	220 - 210 Ma	210 - 200 Ma	200 - 190 Ma	190 - 180 Ma	180 - 170 Ma	170 - 160 Ma	160 - 150 Ma	150 - 140 Ma	140 - 130 Ma	130 - 120 Ma	120 -110 Ma	110 - 100 Ma	100 - 90 Ma	90 - 80 Ma	80 - 70 Ma	70 - 60 Ma	60 - 50 Ma	50 - 40 Ma	40 - 30 Ma	30 - 20 Ma	20 - 10 Ma	10 - 0 Ma
	Carnivorous	0	0	0	0	0	0	0	0	0	0	0	4	7	5	7	9	7	12	20	25	28	27	27	30	40	59	81	101	108
	Insectivorous	2	2	4	5	6	5	4	4	6	12	10	13	15	14	20	22	26	23	29	40	54	72	79	119	178	203	252	261	248
	Omnivorous	0	0	0	0	0	0	0	0	0	0	0	0	0	0	0	0	0	2	13	19	21	26	31	46	49	49	59	88	88
	Herbivorous	0	0	0	0	0	0	0	0	0	0	0	0	0	0	0	0	0	2	3	11	7	5	4	5	7	11	16	32	40
Figure 3d
	Time bin	170 - 160 Ma	160 - 150 Ma	150 - 140 Ma	140 - 130 Ma	130 - 120 Ma	120 -110 Ma	110 - 100 Ma	100 - 90 Ma	90 - 80 Ma	80 - 70 Ma	70 - 60 Ma	60 - 50 Ma	50 - 40 Ma	40 - 30 Ma	30 - 20 Ma	20 - 10 Ma	10 - 0 Ma
	Increase	0	0	2	2	4	4	5	4	5	5	7	14	16	24	30	32	34
	Decrease	0	0	0	0	0	1	1	11	13	14	14	17	20	20	25	29	33

## Sheet: SupplementaryFigure5
Supplementary Figure 5
	Species	Diet	Axis 1	Axis 2
	Aciprion_formosum	Predatory	26.5165	3.91061
	Agama_hispida	Predatory	7.78548	-5.63004
	Anolis_allisoni	Predatory	9.39697	-15.7375
	Anolis_carolinensis	Predatory	1.25178	2.2661
	Anolis_equestris	Predatory	9.44353	10.5755
	Anolis_porcus	Predatory	21.9714	-20.8483
	Anolis_sagrei	Predatory	4.82077	-0.457654
	Aspidoscelis_tigris	Predatory	7.83746	14.8467
	Basiliscus_basiliscus	Omnivore	-13.1841	21.7708
	Brachylophus_fasciatus	Herbivore	-60.1805	-28.4876
	Bradypodion_pumilum	Predatory	11.5279	-4.98732
	Bronchocela_jubata	Predatory	18.3034	-15.731
	Brookesia_brygooi	Predatory	26.7587	-3.28276
	Callopistes_maculatus	Predatory	25.4891	7.66367
	Calotes_emma	Predatory	22.2149	-16.2066
	Chalarodon_madagascariensis	Predatory	-15.5362	-4.93866
	Colobosaura_modesta	Predatory	17.0765	8.8933
	Conolophus_subcristatus	Herbivore	-68.2908	-6.13287
	Cophosaurus_texanus	Predatory	13.343	-10.4274
	Coryphophylax_subcristatus	Predatory	22.8594	-26.4021
	Ctenosaura_quinquecarinata	Herbivore	-46.8357	-0.979743
	Diplolaemus_bibronii	Predatory	8.03346	-9.10086
	Diplometopon_zarudnyi	Predatory	19.2567	-1.47903
	Dipsosaurus_dorsalis	Herbivore	-64.9932	-0.183851
	Draco_quinquefasciatus	Predatory	26.5995	-10.3878
	Enyalioides_laticeps	Predatory	5.27892	-21.2445
	Eulamprus_quoyii	Predatory	11.0592	9.56384
	Gallotia_galloti	Herbivore	-45.9864	-4.50691
	Gallotia_stehlini	Herbivore	-71.3565	26.4793
	Gambelia_wislizenii	Predatory	3.0497	-6.03584
	Gerrhosaurus_nigrolineatus	Predatory	8.25759	-2.26066
	Gerrhosaurus_skoogi	Herbivore	-64.8541	-12.7886
	Gilmoreteius_chulsanensis	Herbivore	-32.7962	-0.112715
	Gonocephalus_chamaeleontinus	Predatory	8.61773	-4.64069
	Hoplocercus_spinosus	Predatory	-2.78315	-24.3797
	Ichnotropis_capensis	Predatory	9.98288	-6.30298
	Igua_minuta	Predatory	-13.6855	-0.698499
	Iguana_iguana	Herbivore	-71.7266	-13.8936
	Kentropyx_altamazonica	Predatory	17.1649	-4.65886
	Lacerta_bilineata	Predatory	11.6533	11.4725
	Latastia_longicaudata	Predatory	3.66516	10.0588
	Leiocephalus_barahonensis	Omnivore	26.5674	42.0865
	Leiocephalus_schreibersii	Predatory	-23.5944	1.10791
	Leiolepis_triploida	Predatory	23.9419	-10.5926
	Liopholis_whitii	Predatory	-2.12118	1.84865
	Microlophus_peruvianus	Predatory	4.48507	-2.19511
	Morunasaurus_annularis	Predatory	-8.58471	-16.5855
	Oplurus_cyclurus	Predatory	9.11946	-15.6718
	Peneteius_aquilonius	Predatory	31.5785	-3.16607
	Petrosaurus_mearnsi	Omnivore	4.57922	16.9965
	Pholidobolus_montium	Omnivore	5.4508	19.5916
	Phrynosoma_platyrhinos	Predatory	17.8395	-3.35808
	Phymaturus_palluma	Herbivore	-52.2434	2.26624
	Physignathus_cocincinus	Predatory	26.4554	2.34389
	Plica_plica	Predatory	16.6797	-8.67012
	Pogona_barbata	Omnivore	4.14838	20.3651
	Pogona_vitticeps	Omnivore	-4.38798	38.6242
	Polychrus_marmoratus	Predatory	20.4974	-7.49437
	Pristidactylus_torquatus	Predatory	23.0287	1.3214
	Psammodromus_algirus	Omnivore	-2.72952	10.1233
	Pyramicephalosaurus_cherminicus	Herbivore	-50.0412	4.01446
	Saichangurvel_davidsoni	Predatory	4.94501	-4.17305
	Stenocercus_guentheri	Predatory	9.7064	-14.0677
	Takydromus_sexlineatus	Predatory	13.7001	12.1783
	Teius_suquiensis	Omnivore	4.17084	21.792
	Trogonophis_wiegmanni	Predatory	1.10951	-2.73274
	Tropidurus_torquatus	Omnivore	15.9824	-0.788047
	Tupinambis_teguixin	Omnivore	-12.2597	12.8271
	Uma_scoparia	Omnivore	-0.140158	-0.835418
	Uranoscodon_superciliosus	Predatory	6.14238	-17.4596
	Urostrophus_vautieri	Predatory	12.5201	9.26406
	Uta_stansburiana	Predatory	5.9765	-19.4607
	Xantusia_riversiana	Omnivore	22.2595	17.882
	Zonosaurus_ornatus	Predatory	21.8026	4.60359
	Zootoca_vivipara	Predatory	23.9184	-14.7847
